# Supplementary material for: Touching with torque enables human-level robotic dexterity
Source: Sci Adv. 2026 Mar 4;12(10):eaec3263. doi: 10.1126/sciadv.aec3263 (PMC12959395; doi:10.1126/sciadv.aec3263)
Supplement: Supplementary file 2 — Movies S1 to S5 [file sciadv.aec3263_movies_s1_to_s5.zip]

Archive with 5 entries (5 files):
- aec3263_movie_s1.mp4
- aec3263_movie_s2.mp4
- aec3263_movie_s3.mp4
- aec3263_movie_s4.mp4
- aec3263_movie_s5.mp4
